# Supplementary material for: Evaluation of a Maternal Plasma RNA Panel Predicting Spontaneous Preterm Birth and Its Expansion to the Prediction of Preeclampsia
Source: Diagnostics (Basel). 2022 May 27;12(6):1327. doi: 10.3390/diagnostics12061327 (PMC9221694; doi:10.3390/diagnostics12061327)
Supplement: Supplementary file 1 [file diagnostics-12-01327-s001.zip]

Archive with 1 entries (1 files):
- diagnostics-1731012-supplementary.pdf
